# Supplementary material for: Mycelia-Assisted Isolation of Non-Host Bacteria Able to Co-Transport Phages
Source: Viruses. 2022 Jan 20;14(2):195. doi: 10.3390/v14020195 (PMC8877629; doi:10.3390/v14020195)
Supplement: Supplementary file 1 [file viruses-14-00195-s001.zip]

Archive with 1 entries (1 files):
- viruses-1523599-supplementary.pdf
